# Supplementary material for: Atarbolana makranensis, a new species of Cirolanidae (Crustacea, Isopoda) from Makran, Iranian coast of the Gulf of Oman
Source: Zookeys. 2015 Sep 23;(522):129–40. doi: 10.3897/zookeys.522.6056 (PMC4591734; doi:10.3897/zookeys.522.6056)
Supplement: XML Treatment for Atarbolana [file zookeys.522.6056-treatment1.xml]

<!DOCTYPE tp:taxon-treatment
  PUBLIC "-//TaxonX//DTD Taxonomic Treatment Publishing DTD v0 20100105//EN" "tax-treatment-NSO.dtd">
<tp:taxon-treatment xmlns:tp="http://www.plazi.org/taxpub"><tp:treatment-meta><kwd-group><label>Taxon classification</label><kwd><named-content content-type="kingdom">Animalia</named-content></kwd><kwd><named-content content-type="order">Isopoda</named-content></kwd><kwd><named-content content-type="family">Cirolanidae</named-content></kwd></kwd-group><mixed-citation publication-type="journal"><person-group><name><surname>Khalaji-Pirbalouty</surname><given-names>Valiallah</given-names></name><name><surname>Naderloo</surname><given-names>Reza</given-names></name><name><surname>Keikhosravi</surname><given-names>Alireza</given-names></name></person-group><article-title><italic><tp:taxon-name><tp:taxon-name-part taxon-name-part-type="genus">Atarbolana</tp:taxon-name-part> <tp:taxon-name-part taxon-name-part-type="species">makranensis</tp:taxon-name-part></tp:taxon-name></italic>, a new species of <tp:taxon-name><tp:taxon-name-part taxon-name-part-type="family">Cirolanidae</tp:taxon-name-part></tp:taxon-name> (<tp:taxon-name><tp:taxon-name-part taxon-name-part-type="subphylum">Crustacea</tp:taxon-name-part></tp:taxon-name>, <tp:taxon-name><tp:taxon-name-part taxon-name-part-type="order">Isopoda</tp:taxon-name-part></tp:taxon-name>) from Makran, Iranian coast of the Gulf of Oman</article-title><source>Zookeys</source><day>23</day><month>9</month><year>2015</year><volume>2015</volume><issue>522</issue><fpage>129</fpage><lpage>140</lpage><pub-id pub-id-type="doi">10.3897/zookeys.522.6056</pub-id></mixed-citation></tp:treatment-meta><tp:nomenclature><label>Genus</label><tp:taxon-name>
                            <tp:taxon-name-part taxon-name-part-type="genus">Atarbolana</tp:taxon-name-part>
                        </tp:taxon-name><tp:taxon-authority>Bruce &amp; Javed, 1987</tp:taxon-authority><tp:nomenclature-citation-list><tp:nomenclature-citation><tp:taxon-name><tp:taxon-name-part taxon-name-part-type="genus">Atarbolana</tp:taxon-name-part></tp:taxon-name><comment> Bruce &amp; Javed, 1987: 145; <xref ref-type="bibr" rid="B6">Javed and Yasmeen 1989</xref>: 78; <xref ref-type="bibr" rid="B11">Yasmeen 2004</xref>: 21.</comment></tp:nomenclature-citation></tp:nomenclature-citation-list></tp:nomenclature><tp:treatment-sec sec-type="Type species"><title>Type species.</title><p><italic><tp:taxon-name><tp:taxon-name-part taxon-name-part-type="genus">Atarbolana</tp:taxon-name-part> <tp:taxon-name-part taxon-name-part-type="species">exoconta</tp:taxon-name-part></tp:taxon-name></italic> Bruce &amp; Javed, 1987; by designation and monotypy.</p></tp:treatment-sec><tp:treatment-sec sec-type="Type locality"><title>Type locality.</title><p>Manora Island, Karachi, Pakistan.</p></tp:treatment-sec><tp:treatment-sec sec-type="Species included"><title>Species included.</title><p><italic><tp:taxon-name><tp:taxon-name-part taxon-name-part-type="genus">Atarbolana</tp:taxon-name-part> <tp:taxon-name-part taxon-name-part-type="species">setosa</tp:taxon-name-part></tp:taxon-name></italic> <xref ref-type="bibr" rid="B6">Javed and Yasmeen (1989)</xref>, and <italic><tp:taxon-name><tp:taxon-name-part taxon-name-part-type="genus">Atarbolana</tp:taxon-name-part> <tp:taxon-name-part taxon-name-part-type="species">dasycolus</tp:taxon-name-part></tp:taxon-name></italic> Yasmeen, 2004.</p></tp:treatment-sec><tp:treatment-sec sec-type="Diagnosis"><title>Diagnosis.</title><p>Diagnoses to the genus are to be found in <xref ref-type="bibr" rid="B3">Bruce and Javed (1987)</xref> and <xref ref-type="bibr" rid="B6">Javed and Yasmeen (1989)</xref>.</p></tp:treatment-sec><tp:treatment-sec sec-type="Remarks"><title>Remarks.</title><p>In addition to the generic diagnosis given by the above authors, pereopod 7 has a flattened merus and carpus with numerous long plumose setae. Female is similar to male but smaller on average. As stated by <xref ref-type="bibr" rid="B3">Bruce and Javed (1987)</xref>, females differ from males (apart from primary sexual characteristics) by having a shorter and less setose antennal flagellum. Pleotelson elongation is less than that in males and in most cases number of robust setae are less than in those of males. In contrast to the diagnosis given by <xref ref-type="bibr" rid="B3">Bruce and Javed (1987)</xref>, uropod rami of females are smaller than that of males; they are subequal and extending almost to the level of pleotelson apex or slightly extending beyond. Brood pouch composed of five pairs of oostegites arising on sternites 1–5.</p><p>There are several characters that exclude the species of this genus from <italic><tp:taxon-name><tp:taxon-name-part taxon-name-part-type="genus">Cirolana</tp:taxon-name-part></tp:taxon-name></italic> Leach, 1818, and other cirolanid genera. These characters are a cylindrical uropod exopod, an oval uropod endopod, the uropod peduncle with a row of robust setae along the ventral margin, and in having a reduced pleon.</p><p>The genera <italic><tp:taxon-name><tp:taxon-name-part taxon-name-part-type="genus">Eurylana</tp:taxon-name-part></tp:taxon-name></italic> Jansen, 1981, and <italic><tp:taxon-name><tp:taxon-name-part taxon-name-part-type="genus">Pseudolana</tp:taxon-name-part></tp:taxon-name></italic> Bruce, 1979, with appendix masculina inserted medially, and short penes, appear to be most similar to <italic><tp:taxon-name><tp:taxon-name-part taxon-name-part-type="genus">Atarbolana</tp:taxon-name-part></tp:taxon-name></italic>. <!--PageBreak-->However, <italic><tp:taxon-name><tp:taxon-name-part taxon-name-part-type="genus">Eurylana</tp:taxon-name-part></tp:taxon-name></italic> has no secondary unguis on the dactylus and is readily separated from congers by the morphology of the clypeal region and pleopods. <italic><tp:taxon-name><tp:taxon-name-part taxon-name-part-type="genus">Pseudolana</tp:taxon-name-part></tp:taxon-name></italic> differs in having a linear frontal lamina, five visible pleonites and a wide pleotelson (<xref ref-type="bibr" rid="B2">Bruce 1986</xref>). In addition, <italic><tp:taxon-name><tp:taxon-name-part taxon-name-part-type="genus">Atarbolana</tp:taxon-name-part></tp:taxon-name></italic> has endopods of pleopods 3–5 entirely without marginal setae. Only few genera like <italic><tp:taxon-name><tp:taxon-name-part taxon-name-part-type="genus">Anopsilana</tp:taxon-name-part></tp:taxon-name></italic> Paulian &amp; Deboutteville, 1956 have such character, but with appendix masculine arising basally and absence of penes.</p></tp:treatment-sec><ref-list><ref id="B6"><mixed-citation xmlns:xlink="http://www.w3.org/1999/xlink" xlink:type="simple"><person-group><name name-style="western"><surname>Javed</surname><given-names>W</given-names></name><name name-style="western"><surname>Yasmeen</surname><given-names>R</given-names></name></person-group> (<year>1989</year>) <article-title><italic><tp:taxon-name><tp:taxon-name-part taxon-name-part-type="genus">Atarbolana</tp:taxon-name-part> <tp:taxon-name-part taxon-name-part-type="species">setosa</tp:taxon-name-part></tp:taxon-name></italic>, a new cirolanid isopod from the northern Arabian Sea.</article-title> <source><tp:taxon-name><tp:taxon-name-part taxon-name-part-type="subphylum">Crustacea</tp:taxon-name-part></tp:taxon-name>na</source> <volume>56</volume>(<issue>1</issue>): <fpage>78</fpage>–<lpage>82</lpage>. doi: <ext-link xlink:type="simple" ext-link-type="doi" xlink:href="10.1163/156854089X00815">10.1163/156854089X00815</ext-link> </mixed-citation></ref><ref id="B11"><mixed-citation xmlns:xlink="http://www.w3.org/1999/xlink" xlink:type="simple"><person-group><name name-style="western"><surname>Yasmeen</surname><given-names>R</given-names></name></person-group> (<year>2004</year>) <article-title>A new species of cirolanid isopod of the genus <italic><tp:taxon-name><tp:taxon-name-part taxon-name-part-type="genus">Atarbolana</tp:taxon-name-part></tp:taxon-name></italic> Bruce and Javed, 1987 (<tp:taxon-name><tp:taxon-name-part taxon-name-part-type="subphylum">Crustacea</tp:taxon-name-part></tp:taxon-name>) from the Karachi coast of Pakistan.</article-title> <source>Pakistan Journal of Marine Sciences</source> <volume>13</volume>(<issue>1/2</issue>): <fpage>21</fpage>–<lpage>26</lpage>.</mixed-citation></ref><ref id="B3"><mixed-citation xmlns:xlink="http://www.w3.org/1999/xlink" xlink:type="simple"><person-group><name name-style="western"><surname>Bruce</surname><given-names>NL</given-names></name><name name-style="western"><surname>Javed</surname><given-names>W</given-names></name></person-group> (<year>1987</year>) <article-title>A new genus and species of cirolanid isopod <tp:taxon-name><tp:taxon-name-part taxon-name-part-type="subphylum">Crustacea</tp:taxon-name-part></tp:taxon-name> from the northern Indian Ocean.</article-title> <source>Journal of Natural History</source> <volume>21</volume>: <fpage>1451</fpage>–<lpage>1460</lpage>. doi: <ext-link xlink:type="simple" ext-link-type="doi" xlink:href="10.1080/00222938700770911">10.1080/00222938700770911</ext-link> </mixed-citation></ref><ref id="B2"><mixed-citation xmlns:xlink="http://www.w3.org/1999/xlink" xlink:type="simple"><person-group><name name-style="western"><surname>Bruce</surname><given-names>NL</given-names></name></person-group> (<year>1986</year>) <article-title><tp:taxon-name><tp:taxon-name-part taxon-name-part-type="family">Cirolanidae</tp:taxon-name-part></tp:taxon-name> (<tp:taxon-name><tp:taxon-name-part taxon-name-part-type="subphylum">Crustacea</tp:taxon-name-part></tp:taxon-name>: <tp:taxon-name><tp:taxon-name-part taxon-name-part-type="order">Isopoda</tp:taxon-name-part></tp:taxon-name>) of Australia.</article-title> <source>Records of the Australian Museum</source> <volume>6</volume>(<supplement>Supplement</supplement>): <fpage>1</fpage>–<lpage>239</lpage>. doi: <ext-link xlink:type="simple" ext-link-type="doi" xlink:href="10.3853/j.0812-7387.6.1986.98">10.3853/j.0812-7387.6.1986.98</ext-link> </mixed-citation></ref></ref-list></tp:taxon-treatment>
