# Supplementary material for: Atarbolana makranensis, a new species of Cirolanidae (Crustacea, Isopoda) from Makran, Iranian coast of the Gulf of Oman
Source: Zookeys. 2015 Sep 23;(522):129–40. doi: 10.3897/zookeys.522.6056 (PMC4591734; doi:10.3897/zookeys.522.6056)
Supplement: XML Treatment for Atarbolana makranensis [file zookeys.522.6056-treatment2.xml]

<!DOCTYPE tp:taxon-treatment
  PUBLIC "-//TaxonX//DTD Taxonomic Treatment Publishing DTD v0 20100105//EN" "tax-treatment-NSO.dtd">
<tp:taxon-treatment xmlns:tp="http://www.plazi.org/taxpub"><tp:treatment-meta><kwd-group><label>Taxon classification</label><kwd><named-content content-type="kingdom">Animalia</named-content></kwd><kwd><named-content content-type="order">Isopoda</named-content></kwd><kwd><named-content content-type="family">Cirolanidae</named-content></kwd></kwd-group><mixed-citation publication-type="journal"><person-group><name><surname>Khalaji-Pirbalouty</surname><given-names>Valiallah</given-names></name><name><surname>Naderloo</surname><given-names>Reza</given-names></name><name><surname>Keikhosravi</surname><given-names>Alireza</given-names></name></person-group><article-title><italic><tp:taxon-name><tp:taxon-name-part taxon-name-part-type="genus">Atarbolana</tp:taxon-name-part> <tp:taxon-name-part taxon-name-part-type="species">makranensis</tp:taxon-name-part></tp:taxon-name></italic>, a new species of <tp:taxon-name><tp:taxon-name-part taxon-name-part-type="family">Cirolanidae</tp:taxon-name-part></tp:taxon-name> (<tp:taxon-name><tp:taxon-name-part taxon-name-part-type="subphylum">Crustacea</tp:taxon-name-part></tp:taxon-name>, <tp:taxon-name><tp:taxon-name-part taxon-name-part-type="order">Isopoda</tp:taxon-name-part></tp:taxon-name>) from Makran, Iranian coast of the Gulf of Oman</article-title><source>Zookeys</source><day>23</day><month>9</month><year>2015</year><volume>2015</volume><issue>522</issue><fpage>129</fpage><lpage>140</lpage><pub-id pub-id-type="doi">10.3897/zookeys.522.6056</pub-id></mixed-citation></tp:treatment-meta><tp:nomenclature><tp:taxon-name>
                            <tp:taxon-name-part taxon-name-part-type="genus">Atarbolana</tp:taxon-name-part>
                            <tp:taxon-name-part taxon-name-part-type="species">makranensis</tp:taxon-name-part>
                            <object-id xmlns:xlink="http://www.w3.org/1999/xlink" content-type="zoobank" xlink:type="simple">http://zoobank.org/C4C1D285-83E9-4EAE-94D6-8BB6F3703856</object-id>
                        </tp:taxon-name><tp:taxon-status xmlns:xlink="http://www.w3.org/1999/xlink" xlink:type="simple">sp. n.</tp:taxon-status><xref ref-type="fig" rid="F2">Figs 2</xref><xref ref-type="fig" rid="F3">, 3</xref><xref ref-type="fig" rid="F4">, 4</xref><xref ref-type="fig" rid="F5">, 5</xref><xref ref-type="fig" rid="F6">, 6</xref></tp:nomenclature><tp:treatment-sec sec-type="material"><title>Material examined.</title><p><italic>Holotype</italic>: ♂ (4.4 mm) Gatan-Paein, Hormuzgan Province, Iran, Gulf of Oman, rocky intertidal shore covered with algae, <named-content xmlns:xlink="http://www.w3.org/1999/xlink" content-type="dwc:verbatimCoordinates" xlink:type="simple">25°58'1.52"N, 57°15'13.78"E</named-content>, 27 December 2013, coll. V. Khalaji-Pirbalouty, R. Naderloo (<named-content xmlns:xlink="http://www.w3.org/1999/xlink" content-type="dwc:institutional_code" xlink:type="simple">ZMH</named-content>–K–42597). <italic>Paratypes</italic>: 5 ♂♂ (4.9, 4.4, 3.9, 3.8, 3.7 mm), 1♀ (ovig. 3.5mm), 9 ♀♀ (3,0–3.8 mm), same data as holotype (<abbrev xmlns:xlink="http://www.w3.org/1999/xlink" content-type="institution" xlink:title="Zoological Museum, University of Tehran, Iran" xlink:type="simple">ZUTC</abbrev> 5481); 1♂ (3.6 mm), 4 ♀♀ (2.5, 2.6, 2.8, 3.0 mm), same locality as holotype, 30 June 2013, coll. V. Khalaji-Pirbalouty, R. Naderloo (<abbrev xmlns:xlink="http://www.w3.org/1999/xlink" content-type="institution" xlink:title="Zoological Museum, University of Tehran, Iran" xlink:type="simple">ZUTC</abbrev> 5482).</p></tp:treatment-sec><tp:treatment-sec sec-type="Diagnosis"><title>Diagnosis.</title><p>Body 2.3 times as long as greatest width; pereonites 5–7, pleon and pleotelson bearing scattered small tubercles; flagellar articles 1–10 in male bearing a tuft of long serrate and simple setae; pleotelson elongated, with narrowly rounded apex, posterior margin with 12 marginal <abbrev xmlns:xlink="http://www.w3.org/1999/xlink" xlink:title="robust seta/setae" xlink:type="simple">RS</abbrev>; uropod peduncle ventro-mesial surface with a row of 8 <abbrev xmlns:xlink="http://www.w3.org/1999/xlink" xlink:title="robust seta/setae" xlink:type="simple">RS</abbrev>, uropodal endopod not reaching to pleotelson apex, with 14–15 (left/right) marginal <abbrev xmlns:xlink="http://www.w3.org/1999/xlink" xlink:title="robust seta/setae" xlink:type="simple">RS</abbrev>, lateral margin proximally lacking <abbrev xmlns:xlink="http://www.w3.org/1999/xlink" xlink:title="robust seta/setae" xlink:type="simple">RS</abbrev>, exopod about two times as long as endopod; appendix masculina with an acute apex, arising above mid-point of endopod medial margin, and extending slightly beyond endopod distal margin.</p></tp:treatment-sec><tp:treatment-sec sec-type="Description of male"><title>Description of male.</title><p>Body 2.3 times as long as greatest width, widest at pereonite 5 (Fig. <xref ref-type="fig" rid="F2">2A</xref>). Head with acute rostral point, with 2 sutures posteriorly. All pereonites posterior margins bearing long simple marginal setae; pereonite 1 with 2 curved furrows laterally (Fig. <xref ref-type="fig" rid="F2">2B</xref>); pereonites 5–7 bearing scattered small tubercles; pereonites 2–3 with sub-quadrate coxal plates; coxal plates 5–7 progressively more produced and acute posteriorly, produced beyond posterior margin of respective segment; all coxal plates with entire, oblique carina, all coxal plate ventral margin fringed with long simple setae (Fig. <xref ref-type="fig" rid="F2">2B</xref>).</p><fig id="F2" position="float" orientation="portrait"><label>Figure 2.</label><caption><p><italic><tp:taxon-name><tp:taxon-name-part taxon-name-part-type="genus">Atarbolana</tp:taxon-name-part> <tp:taxon-name-part taxon-name-part-type="species">makranensis</tp:taxon-name-part></tp:taxon-name></italic> sp. n., male, holotype (<named-content xmlns:xlink="http://www.w3.org/1999/xlink" content-type="dwc:institutional_code" xlink:type="simple">ZMH</named-content>–K–42597). <bold>A</bold> dorsal view <bold>B</bold> lateral view <bold>C</bold> antennule <bold>D</bold> antenna <bold>E</bold> pleotelson apex (dorsal view) <bold>F</bold> pleotelson apex (ventral view).</p></caption><graphic xmlns:xlink="http://www.w3.org/1999/xlink" xlink:href="zookeys-522-129-g002.jpg" position="float" orientation="portrait" xlink:type="simple" id="oo_57938.jpg"/></fig><p><italic>Pleon</italic> (Fig. <xref ref-type="fig" rid="F2">2A</xref>) with pleonite 1–2 concealed by pereonite 7; pleonite 3 visible dorsally; pleonite 4 extended well over lateral margins of pleonite 5 and proximal part of uropodal peduncles, pleonites 3–5 with scattered small tubercles.</p><p><italic>Pleotelson</italic> (Fig. <xref ref-type="fig" rid="F2">2A, E, F</xref>) progressively upturned into a narrowly rounded apex, with 2 bimedian depressions, dorsal surface with scattered small tubercles; posterior margin bearing 12 marginal <abbrev xmlns:xlink="http://www.w3.org/1999/xlink" xlink:title="robust seta/setae" xlink:type="simple">RS</abbrev> set between long <abbrev xmlns:xlink="http://www.w3.org/1999/xlink" xlink:title="plumose marginal setae" xlink:type="simple">PMS</abbrev>; apical marginal <abbrev xmlns:xlink="http://www.w3.org/1999/xlink" xlink:title="robust seta/setae" xlink:type="simple">RS</abbrev> concealed by apical margin, distally with 3 small marginal setae (Fig. <xref ref-type="fig" rid="F2">2E, F</xref>).</p><!--PageBreak--><!--PageBreak--><p><italic>Antennule</italic> (Fig. <xref ref-type="fig" rid="F2">2C</xref>) extending to posterior margin of pereonite 3, peduncle article 1 short, peduncle article 3 approximately 1.5 times as long as article 2; flagellum with 15 articles, articles 7–15 bearing 1 or 2 aesthetascs.</p><p><italic>Antenna</italic> (Fig. <xref ref-type="fig" rid="F2">2D</xref>) peduncle articles 2–4 subequal in length, all articles each with a group of long simple setae on antero-distal corner, article 3 with 5–6 very long simple setae on ventral margin; flagellum with 17 articles, extending to posterior margin of pereonite 1, articles 1–10 bearing a tuft of long setae (some serrated), distoventral corner with a single long simple seta.</p><p><italic>Left mandible</italic> (Fig. <xref ref-type="fig" rid="F3">3A</xref>) molar process anterior margin with about 33 flat teeth; spine row composed of 9 spines; palp article 2 longest with 10 robust biserrate setae and 2 robust simple setae, article 3 with 10 robust biserrate marginal setae.</p><fig id="F3" position="float" orientation="portrait"><label>Figure 3.</label><caption><p><italic><tp:taxon-name><tp:taxon-name-part taxon-name-part-type="genus">Atarbolana</tp:taxon-name-part> <tp:taxon-name-part taxon-name-part-type="species">makranensis</tp:taxon-name-part></tp:taxon-name></italic> sp. n., male, holotype (<named-content xmlns:xlink="http://www.w3.org/1999/xlink" content-type="dwc:institutional_code" xlink:type="simple">ZMH</named-content>–K–42597). <bold>A</bold> left mandible <bold>B</bold> maxillule <bold>C</bold> maxilla <bold>D</bold> maxilliped <bold>E</bold> maxilliped endite.</p></caption><graphic xmlns:xlink="http://www.w3.org/1999/xlink" xlink:href="zookeys-522-129-g003.jpg" position="float" orientation="portrait" xlink:type="simple" id="oo_57939.jpg"/></fig><p><italic>Maxillule</italic> (Fig. <xref ref-type="fig" rid="F2">2B</xref>) lateral endite with 10 <abbrev xmlns:xlink="http://www.w3.org/1999/xlink" xlink:title="robust seta/setae" xlink:type="simple">RS</abbrev> (weakly serrated) and 2 slender setae; mesial endite with 3 large circumplumose <abbrev xmlns:xlink="http://www.w3.org/1999/xlink" xlink:title="robust seta/setae" xlink:type="simple">RS</abbrev> and 2 short simple setae.</p><p><italic>Maxilla</italic> (Fig. <xref ref-type="fig" rid="F3">3C</xref>) lateral and middle endites each with 5 long finely plumose setae; mesial endite with 7 long circumplumose <abbrev xmlns:xlink="http://www.w3.org/1999/xlink" xlink:title="robust seta/setae" xlink:type="simple">RS</abbrev> and 2 small simple <abbrev xmlns:xlink="http://www.w3.org/1999/xlink" xlink:title="robust seta/setae" xlink:type="simple">RS</abbrev>.</p><p><italic>Maxilliped palp</italic> (Fig. <xref ref-type="fig" rid="F3">3D</xref>) article 1 with 6 distally placed long setae, articles 2–5 lateral margins with 2, 7, 2 and 2 slender simple setae respectively; articles 3– 5 with continuous fringe of finely biserrate setae on medial margin; endite (Fig. <xref ref-type="fig" rid="F4">4E</xref>) with 4 long <abbrev xmlns:xlink="http://www.w3.org/1999/xlink" xlink:title="circumplumose setae" xlink:type="simple">CPS</abbrev>, and 2 coupling hooks.</p><p><italic>Pereopod 1</italic> (Fig. <xref ref-type="fig" rid="F4">4A</xref>) <italic>basis</italic> 3.4 times as long as wide, superior margin with 3 long simple and 2 <abbrev xmlns:xlink="http://www.w3.org/1999/xlink" xlink:title="sensory palmate seta/setae" xlink:type="simple">SPS</abbrev>, posterodistal angle with 3–5 long finely plumose setae; <italic>ischium</italic> inferior margin with 2 long simple setae, mediodistal margin with 3 long simple setae; <italic>merus</italic> inferior margin with 3 <abbrev xmlns:xlink="http://www.w3.org/1999/xlink" xlink:title="robust seta/setae" xlink:type="simple">RS</abbrev> and 1 long simple setae, medio-distal margin with 1 long simple setae, superior margin with 3 long simple setae; <italic>carpus</italic> triangular, inferior margin with 2 <abbrev xmlns:xlink="http://www.w3.org/1999/xlink" xlink:title="robust seta/setae" xlink:type="simple">RS</abbrev> and 4 long simple setae; <italic>propodus</italic> inferior margin with 10 <abbrev xmlns:xlink="http://www.w3.org/1999/xlink" xlink:title="robust seta/setae" xlink:type="simple">RS</abbrev> and 3 sets of sub-marginal slender simple seta, superior margin with a single simple seta, superodistal angle with 2 simple and 1 plumose setae; <italic>dactylus</italic> with minute secondary unguis, bearing a transverse row of 8 simple setae at base.</p><fig id="F4" position="float" orientation="portrait"><label>Figure 4.</label><caption><p><italic><tp:taxon-name><tp:taxon-name-part taxon-name-part-type="genus">Atarbolana</tp:taxon-name-part> <tp:taxon-name-part taxon-name-part-type="species">makranensis</tp:taxon-name-part></tp:taxon-name></italic> sp. n., male, holotype (<named-content xmlns:xlink="http://www.w3.org/1999/xlink" content-type="dwc:institutional_code" xlink:type="simple">ZMH</named-content>–K–42597). <bold>A–D</bold> pereopods 1–4 respectively.</p></caption><graphic xmlns:xlink="http://www.w3.org/1999/xlink" xlink:href="zookeys-522-129-g004.jpg" position="float" orientation="portrait" xlink:type="simple" id="oo_57940.jpg"/></fig><p><italic>Pereopod 2</italic> (Fig. <xref ref-type="fig" rid="F4">4B</xref>) <italic>basis</italic> 2.5 times as long as wide, superior margin with 5 long simple and 3 <abbrev xmlns:xlink="http://www.w3.org/1999/xlink" xlink:title="sensory palmate seta/setae" xlink:type="simple">SPS</abbrev>, posterodistal angle with 5 long finely plumose or simple setae; <italic>ischium</italic> inferior margin with 6 long simple setae, mediodistal margin with 3 long simple setae, superior margin with 3 long simple setae; <italic>merus</italic> inferior margin with 4 <abbrev xmlns:xlink="http://www.w3.org/1999/xlink" xlink:title="robust seta/setae" xlink:type="simple">RS</abbrev> and 4 long simple setae, superodistal angle with 5 long setae, mediodistal margin with 2 long simple setae; <italic>carpus</italic> triangular, inferior margin with 2 <abbrev xmlns:xlink="http://www.w3.org/1999/xlink" xlink:title="robust seta/setae" xlink:type="simple">RS</abbrev> and 3 long simple setae; <italic>propodus</italic> inferior margin with 7 robust and 2 sets of sub-marginal slender simple setae, superior margin with a single simple seta, supero-distal angle with a <abbrev xmlns:xlink="http://www.w3.org/1999/xlink" xlink:title="sensory palmate seta/setae" xlink:type="simple">SPS</abbrev> and 3 simple setae; <italic>dactylus</italic> with minute secondary unguis, bearing a transverse row of several simple setae at base.</p><p><italic>Pereopod 3</italic> (Fig. <xref ref-type="fig" rid="F4">4C</xref>) similar to <italic>pereopod 2</italic>.</p><p><italic>Pereopod 4</italic> (Fig. <xref ref-type="fig" rid="F4">4D</xref>) <italic>basis</italic> 2.3 times as long as wide, with 5 long simple submarginal and 2 <abbrev xmlns:xlink="http://www.w3.org/1999/xlink" xlink:title="sensory palmate seta/setae" xlink:type="simple">SPS</abbrev>, postero-distal angle with 3 long simple setae and 2 long finely biserrate setae; <italic>ischium</italic> supero-distal angle with 2 long <abbrev xmlns:xlink="http://www.w3.org/1999/xlink" xlink:title="robust seta/setae" xlink:type="simple">RS</abbrev>, supero-medial surface with 4 long simple setae, inferior margin with 2 sets of <abbrev xmlns:xlink="http://www.w3.org/1999/xlink" xlink:title="robust seta/setae" xlink:type="simple">RS</abbrev> and 2 sets of long simple sub-marginal <!--PageBreak-->setae; <italic>merus</italic> inferior margin with 2 sets of <abbrev xmlns:xlink="http://www.w3.org/1999/xlink" xlink:title="robust seta/setae" xlink:type="simple">RS</abbrev> (1 + 7), superior distal angle with 3 <abbrev xmlns:xlink="http://www.w3.org/1999/xlink" xlink:title="robust seta/setae" xlink:type="simple">RS</abbrev> and 1 long simple seta; <italic>carpus</italic> inferior distal margin with 6 simple or serrated <abbrev xmlns:xlink="http://www.w3.org/1999/xlink" xlink:title="robust seta/setae" xlink:type="simple">RS</abbrev>, superior distal angle with 2 <abbrev xmlns:xlink="http://www.w3.org/1999/xlink" xlink:title="robust seta/setae" xlink:type="simple">RS</abbrev>; <italic>propodus</italic> inferior margin with 3 <abbrev xmlns:xlink="http://www.w3.org/1999/xlink" xlink:title="robust seta/setae" xlink:type="simple">RS</abbrev>, superior distal angle with 1 <abbrev xmlns:xlink="http://www.w3.org/1999/xlink" xlink:title="sensory palmate seta/setae" xlink:type="simple">SPS</abbrev> and 2 simple setae; <italic>dactylus</italic> with minute secondary unguis, sub-marginal row of 3 simple setae.</p><p><italic>Pereopod 5</italic> (Fig. <xref ref-type="fig" rid="F5">5A</xref>) and <italic>Pereopod</italic> 6 (Fig. <xref ref-type="fig" rid="F5">5B</xref>) are similar to pereopod 4 as illustrated.</p><fig id="F5" position="float" orientation="portrait"><label>Figure 5.</label><caption><p><italic><tp:taxon-name><tp:taxon-name-part taxon-name-part-type="genus">Atarbolana</tp:taxon-name-part> <tp:taxon-name-part taxon-name-part-type="species">makranensis</tp:taxon-name-part></tp:taxon-name></italic> sp. n., male, holotype (<named-content xmlns:xlink="http://www.w3.org/1999/xlink" content-type="dwc:institutional_code" xlink:type="simple">ZMH</named-content>–K–42597). <bold>A–C</bold> pereopods 5–7 respectively <bold>D</bold> uropod dorsal view <bold>E</bold> uropod ventral view.</p></caption><graphic xmlns:xlink="http://www.w3.org/1999/xlink" xlink:href="zookeys-522-129-g005.jpg" position="float" orientation="portrait" xlink:type="simple" id="oo_57941.jpg"/></fig><p><italic>Pereopod 7</italic> (Fig. <xref ref-type="fig" rid="F5">5C</xref>) <italic>basis</italic> 2.5 times as long as wide, postero-distal angle with 1 serrated <abbrev xmlns:xlink="http://www.w3.org/1999/xlink" xlink:title="robust seta/setae" xlink:type="simple">RS</abbrev> and 4 long simple setae; <italic>ischium</italic> superior distal angle with 5 biserrate or simple <abbrev xmlns:xlink="http://www.w3.org/1999/xlink" xlink:title="robust seta/setae" xlink:type="simple">RS</abbrev>, medial surface with 3 rows of long simple setae, inferior margin with 3 sets <!--PageBreak--><abbrev xmlns:xlink="http://www.w3.org/1999/xlink" xlink:title="robust seta/setae" xlink:type="simple">RS</abbrev> and 2 sets long simple sub-marginal setae; <italic>merus</italic> and <italic>carpus</italic> superior and inferior margins fringed with numerous long plumose setae; <italic>propodus</italic> inferior margin with 2 sets robust setae, superior distal angle with 1 <abbrev xmlns:xlink="http://www.w3.org/1999/xlink" xlink:title="robust seta/setae" xlink:type="simple">RS</abbrev>, I simple and 1 <abbrev xmlns:xlink="http://www.w3.org/1999/xlink" xlink:title="sensory palmate seta/setae" xlink:type="simple">SPS</abbrev>; <italic>dactylus</italic> with minute secondary unguis.</p><p><italic>Pleopod 1</italic> (Fig. <xref ref-type="fig" rid="F6">6A</xref>) exopod and endopod with ~39 and 16 <abbrev xmlns:xlink="http://www.w3.org/1999/xlink" xlink:title="plumose marginal setae" xlink:type="simple">PMS</abbrev>, endopod longer and narrower than exopod; sympod 1.5 times as wide as long, mesial margin with 4 coupling hooks and 1 plumose seta, lateral margin with a single <abbrev xmlns:xlink="http://www.w3.org/1999/xlink" xlink:title="robust seta/setae" xlink:type="simple">RS</abbrev>.</p><p><italic>Pleopod 2</italic> (Fig. <xref ref-type="fig" rid="F6">6B</xref>) exopod and endopod with ~54 and 10 <abbrev xmlns:xlink="http://www.w3.org/1999/xlink" xlink:title="plumose marginal setae" xlink:type="simple">PMS</abbrev> respectively; <italic>appendix masculina</italic> arising above 0.6 of endopod medial margin, extending slightly beyond endopod distal margin (by approximately 0.2 times of length), tapering to an acute apex; sympod mesial margin with 3 coupling hooks and 1 plumose seta, lateral margin with a single sub-marginal <abbrev xmlns:xlink="http://www.w3.org/1999/xlink" xlink:title="robust seta/setae" xlink:type="simple">RS</abbrev>.</p><fig id="F6" position="float" orientation="portrait"><label>Figure 6.</label><caption><p><italic><tp:taxon-name><tp:taxon-name-part taxon-name-part-type="genus">Atarbolana</tp:taxon-name-part> <tp:taxon-name-part taxon-name-part-type="species">makranensis</tp:taxon-name-part></tp:taxon-name></italic> sp. n., male, holotype (<named-content xmlns:xlink="http://www.w3.org/1999/xlink" content-type="dwc:institutional_code" xlink:type="simple">ZMH</named-content>–K–42597). <bold>A–E</bold> pleopods 1–5 <bold>F</bold> penes.</p></caption><graphic xmlns:xlink="http://www.w3.org/1999/xlink" xlink:href="zookeys-522-129-g006.jpg" position="float" orientation="portrait" xlink:type="simple" id="oo_57942.jpg"/></fig><!--PageBreak--><p><italic>Pleopod</italic> 3 (Fig. <xref ref-type="fig" rid="F6">6C</xref>) and <italic>Pleopod</italic> 4 (Fig. <xref ref-type="fig" rid="F6">6D</xref>) essentially similar, exopod with ~51 and ~58 <abbrev xmlns:xlink="http://www.w3.org/1999/xlink" xlink:title="plumose marginal setae" xlink:type="simple">PMS</abbrev>, and an entire transverse suture; sympod medial margin with 3 coupling hooks and 1 plumose seta, lateral margin with single sub-marginal <abbrev xmlns:xlink="http://www.w3.org/1999/xlink" xlink:title="robust seta/setae" xlink:type="simple">RS</abbrev>.</p><p><italic>Pleopod</italic> 5 (Fig. <xref ref-type="fig" rid="F6">6E</xref>) exopod with 56 plumose marginal setae, and entire transverse suture; sympod without coupling hook, lateral margin with single sub-marginal <abbrev xmlns:xlink="http://www.w3.org/1999/xlink" xlink:title="robust seta/setae" xlink:type="simple">RS</abbrev>.</p><p><italic>Penes</italic> (Fig. <xref ref-type="fig" rid="F6">6F</xref>) short, separate but adjacent, 2.5 times as long as basal width.</p><p><italic>Uropod</italic> (Fig. <xref ref-type="fig" rid="F5">5D</xref>); <italic>endopod</italic> not reaching to pleotelsonic apex, with 14–15 (left/right) marginal <abbrev xmlns:xlink="http://www.w3.org/1999/xlink" xlink:title="robust seta/setae" xlink:type="simple">RS</abbrev>, lateral margin proximally lacking <abbrev xmlns:xlink="http://www.w3.org/1999/xlink" xlink:title="robust seta/setae" xlink:type="simple">RS</abbrev>; <italic>exopod</italic> (Fig. <xref ref-type="fig" rid="F5">5E</xref>) elongate, slender, nearly 2 times as long as endopod, extended well beyond pleotelsonic apex, dorso-lateral <!--PageBreak-->margin with 3 <abbrev xmlns:xlink="http://www.w3.org/1999/xlink" xlink:title="robust seta/setae" xlink:type="simple">RS</abbrev>, ventro-medial margin with 4 <abbrev xmlns:xlink="http://www.w3.org/1999/xlink" xlink:title="robust seta/setae" xlink:type="simple">RS</abbrev>, distal margin with a tuft of long simple setae, 1 prominent <abbrev xmlns:xlink="http://www.w3.org/1999/xlink" xlink:title="robust seta/setae" xlink:type="simple">RS</abbrev> and 1 small <abbrev xmlns:xlink="http://www.w3.org/1999/xlink" xlink:title="robust seta/setae" xlink:type="simple">RS</abbrev>; peduncle ventral side with a single long <abbrev xmlns:xlink="http://www.w3.org/1999/xlink" xlink:title="robust seta/setae" xlink:type="simple">RS</abbrev> distally, ventro-medial surface with a row of 8 <abbrev xmlns:xlink="http://www.w3.org/1999/xlink" xlink:title="robust seta/setae" xlink:type="simple">RS</abbrev> and 2 long plumose setae.</p><p><italic>Female.</italic> Apart from sexual characters differs from male by having an antenna without tuft of long setae on flagellum articles; uropod rami smaller than in male and extending just beyond the pleotelsonic apex, endopod with 12 marginal <abbrev xmlns:xlink="http://www.w3.org/1999/xlink" xlink:title="robust seta/setae" xlink:type="simple">RS</abbrev> (rather than 14 in male); pleotelson with 8 marginal <abbrev xmlns:xlink="http://www.w3.org/1999/xlink" xlink:title="robust seta/setae" xlink:type="simple">RS</abbrev> (rather than 12 in male), elongation less than in male.</p><!--PageBreak--></tp:treatment-sec><tp:treatment-sec sec-type="Variations"><title>Variations.</title><p>Pleotelson marginal <abbrev xmlns:xlink="http://www.w3.org/1999/xlink" xlink:title="robust seta/setae" xlink:type="simple">RS</abbrev> (n = 14 [7♂ and 7♀]) males with 10–12 <abbrev xmlns:xlink="http://www.w3.org/1999/xlink" xlink:title="robust seta/setae" xlink:type="simple">RS</abbrev>, with 12 <abbrev xmlns:xlink="http://www.w3.org/1999/xlink" xlink:title="robust seta/setae" xlink:type="simple">RS</abbrev> (86%) most frequent, and 10 (14%) occurring only once; in females with 8–9 <abbrev xmlns:xlink="http://www.w3.org/1999/xlink" xlink:title="robust seta/setae" xlink:type="simple">RS</abbrev>, with 8 <abbrev xmlns:xlink="http://www.w3.org/1999/xlink" xlink:title="robust seta/setae" xlink:type="simple">RS</abbrev> most frequent (71%), and 9 (28%). Uropod endopod in males with 14–15 <abbrev xmlns:xlink="http://www.w3.org/1999/xlink" xlink:title="robust seta/setae" xlink:type="simple">RS</abbrev>, with 14 <abbrev xmlns:xlink="http://www.w3.org/1999/xlink" xlink:title="robust seta/setae" xlink:type="simple">RS</abbrev> (86%) most frequent, and 15 (14%) occurring only once; in females with 12–13 <abbrev xmlns:xlink="http://www.w3.org/1999/xlink" xlink:title="robust seta/setae" xlink:type="simple">RS</abbrev>, with 12 <abbrev xmlns:xlink="http://www.w3.org/1999/xlink" xlink:title="robust seta/setae" xlink:type="simple">RS</abbrev> (86%) most frequent, and 13 (14%) occurring only once.</p></tp:treatment-sec><tp:treatment-sec sec-type="Remarks"><title>Remarks.</title><p><italic><tp:taxon-name><tp:taxon-name-part taxon-name-part-type="genus">Atarbolana</tp:taxon-name-part> <tp:taxon-name-part taxon-name-part-type="species">makranensis</tp:taxon-name-part></tp:taxon-name></italic> sp. n. can be identified by the elongate pleotelson with a narrow apex and 12 marginal <abbrev xmlns:xlink="http://www.w3.org/1999/xlink" xlink:title="robust seta/setae" xlink:type="simple">RS</abbrev> in male. The ventral surface of the uropod peduncle with a row of 8 <abbrev xmlns:xlink="http://www.w3.org/1999/xlink" xlink:title="robust seta/setae" xlink:type="simple">RS</abbrev>, uropodal endopod not extending to apex of the pleotelson, about half length of exopod, lateral margin lacking <abbrev xmlns:xlink="http://www.w3.org/1999/xlink" xlink:title="robust seta/setae" xlink:type="simple">RS</abbrev> proximally. <italic><tp:taxon-name><tp:taxon-name-part taxon-name-part-type="genus">Atarbolana</tp:taxon-name-part> <tp:taxon-name-part taxon-name-part-type="species">makranensis</tp:taxon-name-part></tp:taxon-name></italic> sp. n. is similar to <italic><tp:taxon-name><tp:taxon-name-part taxon-name-part-type="genus">Atarbolana</tp:taxon-name-part> <tp:taxon-name-part taxon-name-part-type="species">setosa</tp:taxon-name-part></tp:taxon-name></italic> <xref ref-type="bibr" rid="B6">Javed and Yasmeen (1989)</xref>, and <italic><tp:taxon-name><tp:taxon-name-part taxon-name-part-type="genus">Atarbolana</tp:taxon-name-part> <tp:taxon-name-part taxon-name-part-type="species">dasycolus</tp:taxon-name-part></tp:taxon-name></italic> Yasmeen, 2004 (both described from Karachi, Pakistan), in having an antennal flagellum with tufts of long and dense setae. However, the two species can be clearly distinguished from <italic><tp:taxon-name><tp:taxon-name-part taxon-name-part-type="genus">Atarbolana</tp:taxon-name-part> <tp:taxon-name-part taxon-name-part-type="species">makranensis</tp:taxon-name-part></tp:taxon-name></italic> by having an elongated appendix masculina which extends well beyond the apex of the endopod of the pleopod 2. Furthermore, in the new species the pleotelson extends well beyond the uropodal endopod, whereas in <italic><tp:taxon-name><tp:taxon-name-part taxon-name-part-type="genus">Atarbolana</tp:taxon-name-part> <tp:taxon-name-part taxon-name-part-type="species">setosa</tp:taxon-name-part></tp:taxon-name></italic> the pleotelson extends just to the endopod apex. <italic><tp:taxon-name><tp:taxon-name-part taxon-name-part-type="genus">Atarbolana</tp:taxon-name-part> <tp:taxon-name-part taxon-name-part-type="species">dasycolus</tp:taxon-name-part></tp:taxon-name></italic> has a pleotelson with 8 marginal <abbrev xmlns:xlink="http://www.w3.org/1999/xlink" xlink:title="robust seta/setae" xlink:type="simple">RS</abbrev> and does not extend to the endopod apex. In addition, in <italic><tp:taxon-name><tp:taxon-name-part taxon-name-part-type="genus">Atarbolana</tp:taxon-name-part> <tp:taxon-name-part taxon-name-part-type="species">makranensis</tp:taxon-name-part></tp:taxon-name></italic> the uropod exopod/endopod ratio is approximately 2, whereas it is 1.7 in <italic><tp:taxon-name><tp:taxon-name-part taxon-name-part-type="genus">Atarbolana</tp:taxon-name-part> <tp:taxon-name-part taxon-name-part-type="species">setosa</tp:taxon-name-part></tp:taxon-name></italic> and 1.35 in <italic><tp:taxon-name><tp:taxon-name-part taxon-name-part-type="genus">Atarbolana</tp:taxon-name-part> <tp:taxon-name-part taxon-name-part-type="species">dasycolus</tp:taxon-name-part></tp:taxon-name></italic>. Based on the drawings and description of <italic><tp:taxon-name><tp:taxon-name-part taxon-name-part-type="genus">Atarbolana</tp:taxon-name-part> <tp:taxon-name-part taxon-name-part-type="species">exoconta</tp:taxon-name-part></tp:taxon-name></italic>, the type species of the genus, given by <xref ref-type="bibr" rid="B3">Bruce and Javed (1987)</xref> and examination of paratype material (<named-content xmlns:xlink="http://www.w3.org/1999/xlink" content-type="dwc:institutional_code" xlink:type="simple">AM</named-content>. P.37200, P.37276, Manora Island, Pakistan), <italic><tp:taxon-name><tp:taxon-name-part taxon-name-part-type="genus">Atarbolana</tp:taxon-name-part> <tp:taxon-name-part taxon-name-part-type="species">exoconta</tp:taxon-name-part></tp:taxon-name></italic> differs from <italic><tp:taxon-name><tp:taxon-name-part taxon-name-part-type="genus">Atarbolana</tp:taxon-name-part> <tp:taxon-name-part taxon-name-part-type="species">makranensis</tp:taxon-name-part></tp:taxon-name></italic> in having a shorter pleotelson with 16 marginal <abbrev xmlns:xlink="http://www.w3.org/1999/xlink" xlink:title="robust seta/setae" xlink:type="simple">RS</abbrev>, lacking long setae on the antennal flagellum, and a lower uropod exopod/endopod ratio (1.34).</p></tp:treatment-sec><tp:treatment-sec sec-type="Etymology"><title>Etymology.</title><p>The specific epithet of the new species refers to its type locality, Makran, which is the name of the area with the original Aryan people living in the southeast of Iran along the coast of the Gulf of Oman.</p></tp:treatment-sec><ref-list><ref id="B6"><mixed-citation xmlns:xlink="http://www.w3.org/1999/xlink" xlink:type="simple"><person-group><name name-style="western"><surname>Javed</surname><given-names>W</given-names></name><name name-style="western"><surname>Yasmeen</surname><given-names>R</given-names></name></person-group> (<year>1989</year>) <article-title><italic><tp:taxon-name><tp:taxon-name-part taxon-name-part-type="genus">Atarbolana</tp:taxon-name-part> <tp:taxon-name-part taxon-name-part-type="species">setosa</tp:taxon-name-part></tp:taxon-name></italic>, a new cirolanid isopod from the northern Arabian Sea.</article-title> <source><tp:taxon-name><tp:taxon-name-part taxon-name-part-type="subphylum">Crustacea</tp:taxon-name-part></tp:taxon-name>na</source> <volume>56</volume>(<issue>1</issue>): <fpage>78</fpage>–<lpage>82</lpage>. doi: <ext-link xlink:type="simple" ext-link-type="doi" xlink:href="10.1163/156854089X00815">10.1163/156854089X00815</ext-link> </mixed-citation></ref><ref id="B3"><mixed-citation xmlns:xlink="http://www.w3.org/1999/xlink" xlink:type="simple"><person-group><name name-style="western"><surname>Bruce</surname><given-names>NL</given-names></name><name name-style="western"><surname>Javed</surname><given-names>W</given-names></name></person-group> (<year>1987</year>) <article-title>A new genus and species of cirolanid isopod <tp:taxon-name><tp:taxon-name-part taxon-name-part-type="subphylum">Crustacea</tp:taxon-name-part></tp:taxon-name> from the northern Indian Ocean.</article-title> <source>Journal of Natural History</source> <volume>21</volume>: <fpage>1451</fpage>–<lpage>1460</lpage>. doi: <ext-link xlink:type="simple" ext-link-type="doi" xlink:href="10.1080/00222938700770911">10.1080/00222938700770911</ext-link> </mixed-citation></ref></ref-list></tp:taxon-treatment>
